# Supplementary material for: Wetting Behaviour of Water, Ethanol, Rhamnolipid, and Triton X-165 Mixture in the Polymer–Solution Drop–Air System
Source: Molecules. 2023 Aug 3;28(15):5858. doi: 10.3390/molecules28155858 (PMC10421433; doi:10.3390/molecules28155858)
Supplement: Supplementary file 1 [file molecules-28-05858-s001.zip]

Archive with 1 entries (1 files):
- molecules-2505078-supplementary.pdf
